# Supplementary material for: Blockade of CD73 potentiates radiotherapy antitumor immunity and abscopal effects via STING pathway
Source: Cell Death Discov. 2024 Sep 16;10:404. doi: 10.1038/s41420-024-02171-4 (PMC11405876; doi:10.1038/s41420-024-02171-4)
Supplement: Supplementary file 2 — Western blot [file 41420_2024_2171_MOESM2_ESM.zip]

Archive with 102 entries (94 files):
- image/
- image/.DS_Store
- __MACOSX/image/._.DS_Store
- image/Fig5E/
- image/Fig2E/
- image/Fig5F/
- image/Fig2F/
- image/Fig2G/
- image/Fig5E/cGAS.tif
- __MACOSX/image/Fig5E/._cGAS.tif
- image/Fig5E/.DS_Store
- __MACOSX/image/Fig5E/._.DS_Store
- image/Fig5E/p-IRF3.tif
- __MACOSX/image/Fig5E/._p-IRF3.tif
- image/Fig5E/p-STING.tif
- __MACOSX/image/Fig5E/._p-STING.tif
- image/Fig5E/GAPDH.tif
- __MACOSX/image/Fig5E/._GAPDH.tif
- image/Fig5E/IRF3.tif
- __MACOSX/image/Fig5E/._IRF3.tif
- image/Fig5E/STING.tif
- __MACOSX/image/Fig5E/._STING.tif
- image/Fig2E/.DS_Store
- __MACOSX/image/Fig2E/._.DS_Store
- image/Fig2E/P-H2AX.tif
- __MACOSX/image/Fig2E/._P-H2AX.tif
- image/Fig2E/p-STAT3.tif
- __MACOSX/image/Fig2E/._p-STAT3.tif
- image/Fig2E/p-ATR.tif
- __MACOSX/image/Fig2E/._p-ATR.tif
- image/Fig2E/p-Chk1.tif
- __MACOSX/image/Fig2E/._p-Chk1.tif
- image/Fig2E/CD73.tif
- __MACOSX/image/Fig2E/._CD73.tif
- image/Fig2E/GAPDH.tif
- __MACOSX/image/Fig2E/._GAPDH.tif
- image/Fig2E/STAT3.tif
- __MACOSX/image/Fig2E/._STAT3.tif
- image/Fig5F/.DS_Store
- __MACOSX/image/Fig5F/._.DS_Store
- image/Fig5F/Secondery/
- image/Fig5F/Primary/
- image/Fig2F/.DS_Store
- __MACOSX/image/Fig2F/._.DS_Store
- image/Fig2F/P-H2AX.tif
- __MACOSX/image/Fig2F/._P-H2AX.tif
- image/Fig2F/p-STAT3.tif
- __MACOSX/image/Fig2F/._p-STAT3.tif
- image/Fig2F/p-Chk1.tif
- __MACOSX/image/Fig2F/._p-Chk1.tif
- image/Fig2F/CD73.tif
- __MACOSX/image/Fig2F/._CD73.tif
- image/Fig2F/╬▓-actin.tif
- __MACOSX/image/Fig2F/._╬▓-actin.tif
- image/Fig2F/STAT3.tif
- __MACOSX/image/Fig2F/._STAT3.tif
- image/Fig2F/Chk1.tif
- __MACOSX/image/Fig2F/._Chk1.tif
- image/Fig2G/.DS_Store
- __MACOSX/image/Fig2G/._.DS_Store
- image/Fig2G/p-H2AX.tif
- __MACOSX/image/Fig2G/._p-H2AX.tif
- image/Fig2G/p-STAT3.tif
- __MACOSX/image/Fig2G/._p-STAT3.tif
- image/Fig2G/p-ATR.tif
- __MACOSX/image/Fig2G/._p-ATR.tif
- image/Fig2G/p-Chk1.tif
- __MACOSX/image/Fig2G/._p-Chk1.tif
- image/Fig2G/CD73.tif
- __MACOSX/image/Fig2G/._CD73.tif
- image/Fig2G/GAPDH.tif
- __MACOSX/image/Fig2G/._GAPDH.tif
- image/Fig2G/STAT3.tif
- __MACOSX/image/Fig2G/._STAT3.tif
- image/Fig5F/Secondery/cGAS.tif
- __MACOSX/image/Fig5F/Secondery/._cGAS.tif
- image/Fig5F/Secondery/.DS_Store
- __MACOSX/image/Fig5F/Secondery/._.DS_Store
- image/Fig5F/Secondery/p-IRF3.tif
- __MACOSX/image/Fig5F/Secondery/._p-IRF3.tif
- image/Fig5F/Secondery/p-STING.tif
- __MACOSX/image/Fig5F/Secondery/._p-STING.tif
- image/Fig5F/Secondery/GAPDH.tif
- __MACOSX/image/Fig5F/Secondery/._GAPDH.tif
- image/Fig5F/Secondery/IRF3.tif
- __MACOSX/image/Fig5F/Secondery/._IRF3.tif
- image/Fig5F/Secondery/STING.tif
- __MACOSX/image/Fig5F/Secondery/._STING.tif
- image/Fig5F/Primary/cGAS.tif
- __MACOSX/image/Fig5F/Primary/._cGAS.tif
- image/Fig5F/Primary/.DS_Store
- __MACOSX/image/Fig5F/Primary/._.DS_Store
- image/Fig5F/Primary/p-IRF3.tif
- __MACOSX/image/Fig5F/Primary/._p-IRF3.tif
- image/Fig5F/Primary/p-STING.tif
- __MACOSX/image/Fig5F/Primary/._p-STING.tif
- image/Fig5F/Primary/GAPDH.tif
- __MACOSX/image/Fig5F/Primary/._GAPDH.tif
- image/Fig5F/Primary/IRF3.tif
- __MACOSX/image/Fig5F/Primary/._IRF3.tif
- image/Fig5F/Primary/STING.tif
- __MACOSX/image/Fig5F/Primary/._STING.tif
